# Supplementary material for: Multilayer Flow Modulator Stent for Aortic Pathology: A Meta-Analysis and Additional Data from a Single-Centre Retrospective Cohort
Source: Rev Cardiovasc Med. 2024 Mar 6;25(3):90. doi: 10.31083/j.rcm2503090 (PMC11263838; doi:10.31083/j.rcm2503090)
Supplement: Supplementary file 1 [file 2153-8174-25-3-090-s1.zip]

Archive with 2 entries (2 files):
- PRISMA_2020_checklist.pdf
- Supplementary material.pdf
